# Supplementary material for: Cross-reactivity between dengue virus and SARS-CoV-2 antibodies: Confirmation study using specimens from dengue-infected patients before the COVID-19 pandemic
Source: Heliyon. 2024 Oct 18;10(21):e39099. doi: 10.1016/j.heliyon.2024.e39099 (PMC11550075; doi:10.1016/j.heliyon.2024.e39099)
Supplement: Multimedia component 1 [file mmc1.xlsx]

## Sheet: Sheet1
Group	Sample ID	Collection Date	Serotype	NS1	RDT anti-Dengue virus		ELISA anti-DENV		Dengue antibody status		RDT anti-SARS-CoV-2		ELISA anti-SARS-CoV-2		SARS-CoV-2 antibody status
					IgG	IgM	IgG	IgM	IgG	IgM	IgG	IgM	IgG	IgM	IgG	IgM
Dengue predating pandemic COVID-19	PD-01	2016	DENV-2	-	POS	-	1.50346	0.485025	POS	-	POS	-	145.524	1745.62	POS	POS
	PD-03	2016	DENV-3	POS	POS	POS	6.42175	0.522318	POS	POS	-	POS	190.602	1106.85	POS	POS
	PD-05	2016	DENV-3	POS	POS	-	66.0426	0.608863	POS	-	-	POS	30.883	788.495	-	POS
	PD-23	2019	DENV-2	POS	-	POS	1.22107	1.09215	-	POS	POS	-	52.606	536.553	POS	POS
	PD-34	2014	DENV-4	POS	-	POS	0.201334	3.2248	-	POS	-	POS	17.811	768.313	-	POS
	PD-41	2015	DENV-3	POS	POS	POS	0.0156883	0.409678	POS	POS	POS	-	255.068	818.776	POS	POS
	PD-44	2014	DENV-1	-	POS	POS	61.6865	0.877306	POS	POS	-	POS	105.586	160.705	-	POS
	PD-59	2019	DENV-4	-	POS	-	4.70127	0.554718	POS	-	-	POS	308.433	1258.72	POS	POS
	PD-64	2019	DENV-2	POS	-	POS	0.23794	3.03007	-	POS	POS	-	302.802	717.876	POS	POS
	PD-104	2015	DENV-3	-	POS	-	2.34279	0.296821	POS	-	-	POS	196.215	425.976	POS	POS
	PD-121	2019	ND	-	POS	-	0.836711	0.836969	POS	-	-	POS	46.501	2742.84	-	POS
	PD-205	2016	DENV-3	-	POS	-	54.1953	1.03833	POS	POS	-	POS	52.606	571.776	-	POS
	PD-206	2016	DENV-3	-	POS	-	1.97673	0.610168	POS	-	POS	-	82.367	2040.33	POS	POS
	PD-225	2019	DENV-4	POS	POS	-	64.9052	0.734767	POS	-	POS	POS	122.786	235.566	POS	POS
	PD-230	2019	DENV-4	POS	POS	POS	3.86456	0.596795	POS	POS	-	POS	108.463	365.755	-	POS
	PD-236	2015	ND	POS	-	POS	45.1876	3.72689	-	POS	-	POS	176.554	1522.3	POS	POS
Dengue during pandemic COVID-19	D-01	2020	DENV-3	POS	-	POS	0.122892	2.87623	-	POS	POS	-	4387.85	245.564	POS	POS
	D-02	2020	ND	-	POS	POS	0.261472	3.96152	POS	POS	POS	-	2466.11	496.32	POS	POS
	D-03	2020	DENV-3	-	POS	-	81.1505	0.950805	POS	-	POS	-	1217.23	753.179	POS	POS
	D-04	2020	DENV-1	-	POS	-	67.9383	3.59718	POS	POS	POS	-	3085.85	210.588	POS	POS
	D-05	2020	ND	-	POS	POS	73.0318	3.73668	POS	POS	POS	-	11994.6	120.886	POS	POS
	D-07	2020	DENV-2	-	POS	POS	45.4988	0.476979	POS	POS	POS	-	10562.4	461.137	POS	POS
	D-08	2020	DENV-4	-	POS	POS	75.304	0.886874	POS	POS	POS	-	6280.15	607.017	POS	POS
	D-09	2020	DENV-4	POS	-	POS	0.156883	2.66802	-	POS	POS	-	5208.12	300.604	POS	POS
	D-12	2020	DENV-3	-	POS	POS	74.6006	1.36146	POS	POS	POS	-	16382.4	607.017	POS	POS
Healthy Volunteer Predating Pandemic COVID-19	HV-01	2014	ND	-	-	-	3.61616	0.173635	-	-	-	-	43.422	285.584	-	POS
	HV-02	2014	ND	-	-	-	22.5075	0.277685	POS	-	-	-	52.606	637.237	-	POS
	HV-03	2014	ND	-	-	-	3.56648	0.429683	-	-	-	POS	37.203	360.739	-	POS
	HV-04	2014	ND	-	-	-	3.41221	0.418267	-	-	-	-	99.816	1456.37	-	POS
	HV-05	2014	ND	-	-	-	8.20499	0.18766	-	POS	-	POS	241.056	260.566	-	POS
	HV-06	2014	ND	-	-	-	5.94065	0.242675	-	-	-	-	182.176	748.135	POS	POS
	HV-07	2014	ND	-	-	-	5.03857	0.225823	-	-	-	-	210.236	195.612	POS	POS
	HV-08	2014	ND	-	-	-	3.12198	0.726613	-	-	-	-	137.018	995.583	POS	POS
	HV-09	2014	ND	-	-	-	1.80154	0.387063	-	-	-	-	27.678	170.673	-	POS
	HV-10	2014	ND	-	-	-	3.77304	0.336288	-	-	-	-	91.121	667.467	-	POS
	HV-11	2014	ND	-	-	-	14.1796	0.548194	POS	-	-	-	46.501	2584.89	-	POS
	HV-12	2014	ND	-	-	-	10.0981	0.448167	POS	-	-	-	182.176	1400.6	POS	POS
	HV-13	2014	ND	-	-	-	4.29599	0.239196	-	-	-	-	102.704	360.739	-	POS
	HV-14	2014	ND	-	-	-	2.62257	1.11542	-	POS	-	-	151.182	1238.46	-	POS
	HV-15	2014	ND	-	-	-	2.12054	0.354228	-	-	-	-	238.255	808.681	POS	POS
	HV-16	2014	ND	-	-	-	0.109818	0.194293	-	-	-	-	184.985	91.089	POS	POS
	HV-17	2014	ND	-	-	-	5.74977	0.350096	-	-	-	-	88.21	1076.49	-	POS
	HV-18	2014	ND	-	-	-	0.151654	0.219734	-	-	-	-	64.641	335.673	-	POS
	HV-19	2014	ND	-	-	-	3.11675	0.159609	-	-	-	-	24.435	395.856	-	POS
	HV-20	2014	ND	-	-	-	3.94823	0.334983	-	-	-	-	170.926	320.639	POS	POS
	HV-21	2014	ND	-	-	-	0.313767	0.251917	-	-	-	-	46.501	125.858	-	POS
	HV-22	2014	ND	-	-	-	7.17218	0.310411	-	-	-	-	184.985	240.565	POS	POS
	HV-23	2014	ND	-	-	-	0.922996	0.408591	-	-	-	-	170.926	788.495	POS	POS
	HV-24	2014	ND	-	-	-	10.8459	0.335527	POS	-	-	-	179.365	1051.2	POS	POS
	HV-25	2014	ND	-	-	-	1.79108	0.168851	-	-	-	-	10.916	295.597	-	POS
	HV-26	2014	ND	-	-	-	2.11008	0.361512	-	-	-	-	64.641	365.755	-	POS
	HV-27	2014	ND	-	-	-	2.31926	0.412505	-	-	-	-	27.678	370.77	-	POS
	HV-28	2014	ND	-	-	-	1.59759	0.246698	-	-	-	-	347.967	400.875	POS	POS
	HV-29	2014	ND	-	-	-	6.69891	0.800981	-	-	-	-	99.816	441.043	-	POS
	HV-30	2014	ND	-	-	-	5.76546	0.294538	-	-	-	-	139.856	305.612	-	POS
	HV-31	2014	ND	-	-	-	3.11152	0.238544	-	-	-	-	302.802	135.808	POS	POS
	HV-32	2014	ND	-	-	-	2.18591	0.215385	-	-	-	-	227.048	265.568	POS	POS
	HV-33	2014	ND	-	-	-	4.49471	0.411961	-	-	-	-	94.025	410.914	-	POS
	HV-34	2014	ND	-	-	-	2.25912	0.463388	-	-	-	-	30.883	220.577	-	POS
	HV-35	2014	ND	-	-	-	8.46385	0.0938302	-	-	-	-	49.562	170.673	-	POS
	HV-36	2014	ND	-	-	-	0.180416	0.393804	-	-	-	-	119.929	345.698	-	POS
	HV-37	2014	ND	-	-	-	0.180416	0.16124	-	-	-	-	70.587	315.63	-	POS
	HV-38	2014	ND	-	-	-	0.321611	0.448167	-	-	-	-	213.038	1122.03	POS	POS
COVID-19 patients	COVID-4	2020	ND	-	-	-	1.30475	0.167764	-	-	POS	POS	14348.6	1213.14	POS	POS
	COVID-15	2020	ND	-	-	-	1.52177	0.248547	-	-	POS	POS	33691.1	12850.3	POS	POS
	COVID-18	2020	ND	-	-	-	4.4581	0.836426	-	-	POS	POS	23297.5	5078.22	POS	POS
	COVID-27	2020	ND	-	-	-	5.74716	0.378256	-	-	POS	POS	17393.8	7941.56	POS	POS
	COVID-38	2020	ND	-	-	-	3.74167	0.171351	-	-	POS	POS	7787.04	1715.15	POS	POS
	COVID-46	2020	ND	-	-	-	2.59903	0.0789348	-	-	POS	POS	9417.59	436.02	POS	POS
	COVID-50	2020	ND	-	-	-	1.96627	0.198642	-	-	POS	POS	13894.4	2987.56	POS	POS
	COVID-53	2020	ND	-	-	-	3.81226	0.394456	-	-	POS	POS	17476.3	10427	POS	POS
	COVID-54	2020	ND	-	-	-	3.96392	0.421529	-	-	POS	POS	17231	3400.86	POS	POS
	COVID-65	2020	ND	-	-	-	22.0159	0.479262	POS	-	POS	POS	80297.7	8321.99	POS	POS
	COVID-68	2020	ND	-	-	-	1.06681	0.301822	-	-	POS	POS	3099.84	3661.3	POS	POS
	COVID-84	2020	ND	-	-	-	2.13884	0.32161	-	-	POS	POS	24020.9	6462.43	POS	POS
	COVID-87	2020	ND	-	-	-	2.12054	0.167111	-	-	POS	POS	30114	( + )	POS	POS
	COVID-92	2020	ND	-	-	-	10.2209	0.340963	-	-	POS	POS	42225.2	12989.6	POS	POS
	COVID-94	2020	ND	-	-	-	10.2288	0.259963	POS	-	POS	POS	35489.8	5073.1	POS	POS
	COVID-97	2020	ND	-	-	-	4.27768	0.207883	POS	-	POS	POS	36796.9	9685.46	POS	POS
	COVID-99	2020	ND	-	-	-	1.12956	0.176896	-	-	POS	POS	184.985	410.914	POS	POS
	COVID-101	2020	ND	-	-	-	1.71526	0.203099	-	-	POS	POS	7.301	125.858	-	POS
	COVID-102	2020	ND	-	-	-	9.30056	0.452407	POS	-	POS	POS	35489.8	5877.66	POS	POS
	COVID-105	2020	ND	-	-	-	3.66845	0.578855	-	-	POS	POS	12168.7	( + )	POS	POS
